# Supplementary material for: Enhanced Photocurrent of the Ag Interfaced Topological Insulator Bi2Se3 under UV- and Visible-Light Radiations
Source: Nanomaterials (Basel). 2021 Dec 10;11(12):3353. doi: 10.3390/nano11123353 (PMC8705254; doi:10.3390/nano11123353)
Supplement: Supplementary file 1 [file nanomaterials-11-03353-s001.zip]

Archive with 1 entries (1 files):
- nanomaterials-1476922-supplementary.pdf
